# Supplementary material for: Frontal Sinus Morphological and Dimensional Variation as Seen on Computed Tomography Scans
Source: Biology (Basel). 2022 Jul 29;11(8):1145. doi: 10.3390/biology11081145 (PMC9405290; doi:10.3390/biology11081145)
Supplement: Supplementary file 1 [file biology-11-01145-s001.zip]

Archive with 3 entries (2 files):
- Supplementary/
- Supplementary/Video S2.mov
- Supplementary/Video S1.mov
